# Supplementary material for: Genetic Diversity Analysis and Core Collection Development of Indian Mungbean (Vigna radiata) Germplasm
Source: Plants (Basel). 2026 Jun 3;15(11):1733. doi: 10.3390/plants15111733 (PMC13258871; doi:10.3390/plants15111733)
Supplement: Supplementary file 1 [file plants-15-01733-s001.zip]

Archive with 2 entries (2 files):
- 4260851_Supplementary Figures_R1.pdf
- 4260851_Supplementary Tables_R1.xls
