# Supplementary material for: Genetic Diversity Analysis and Core Collection Development of Indian Mungbean (Vigna radiata) Germplasm
Source: Plants (Basel). 2026 Jun 3;15(11):1733. doi: 10.3390/plants15111733 (PMC13258871; doi:10.3390/plants15111733)
Supplement: Supplementary file 1 [file plants-15-01733-s001.zip › 4260851_Supplementary Tables_R1.xls]

## Sheet: Table S1
Supplementary Table S1. ANOVA for seven quantitative traits using augmented design in mungbean germplasm
Source of variation	Degrees of freedom	Mean sum of square
		DFF	PHT	POL	NPP	NSP	HSW	SPY
Treatment	499	15.48	164.67	0.48	115.12	1.1	0.28	13.23
Checks	4	8.72	121.63	3.46	39.56	2.47	0.35	10.73
Test entries	494	14.31	164.78*	0.44*	103.90*	1.09*	0.27*	7.92*
Error	10	7.51	31.78	0.08	24.75	0.31	0.04	2.81
*significant@0.05% level
DFF:- days to 50% flowering, PHT:- plant height, POL:- pod length, NPP:- number of pods per plant, NSP:- number of seeds per pod, HSW:- hundred seed weight, SPY:- single plant yield

## Sheet: Table S2
Supplementary Table S2. Origin and mean performance of mungbean germplasm for quantitative traits along with checks
Test Entries	Accessions	Origin	Traits
			DFF	PHT	POL	NPP	NSP	HSW	SPY
E1	PLS.168	New Delhi	42	35.63	6.75	24.25	10.25	2.89	5.54
E2	PLS.239/1	New Delhi	42	42	7.13	22.5	11.25	3.27	4.23
E3	PLS.262	New Delhi	48	40	6.85	39	10.5	2.9	5.61
E4	PLS.263	Punjab	46	65.75	7.43	49	12.25	3.16	9.3
E5	VBN.1-1	Tamil Nadu	44	72	7.38	33	10.75	3.49	5.85
E6	PLS.265	New Delhi	44	64.75	7.75	44	12.25	3.84	12.02
E7	PLS.267/1	New Delhi	46	45.5	7.25	44.75	10.75	3.59	8.37
E8	Paiyur.1	Tamil Nadu	45	70	8.2	46	12	3.52	10.38
E9	PLS.272	New Delhi	42	54.75	5.75	38	11	3.23	7.03
E10	PLS.274	New Delhi	55	71.75	7.25	32	12	3.13	5.9
E11	PLS.275	New Delhi	48	65.25	8.75	30.25	11.5	3.81	6.27
E12	PLS.276	New Delhi	47	68.75	7	32.75	10.75	2.94	5.86
E13	PLS.278(D)	New Delhi	48	73	7.45	38.5	11.25	3.57	6.76
E14	PLS.280	New Delhi	45	83.75	7.4	21.75	10.5	3.36	4.99
E15	AVT/AMI-2	New Delhi	45	71.5	8.63	21.25	10.75	3.79	4.75
E16	PLS.282(D)	New Delhi	40	48.5	7.38	29.5	11	3.52	5.92
E17	K.851	Uttar Pradesh	43	51.5	7.13	31.75	11.5	3.23	8.25
E18	PLS.287(D)	New Delhi	39	42	7.88	32.5	12.5	3.36	11.53
E19	PLS.289	New Delhi	40	33.75	7.45	22	11.75	3.24	6.39
E20	PLS.293(S)	New Delhi	42	39	6	19.75	12	3.42	5.45
E21	PLS.294(S)	New Delhi	45	44	7.48	23.25	10.75	3.58	4.78
E22	SPS.99/1	New Delhi	50	67	7.8	45.5	11.5	3.9	10.45
E23	PLS.296	New Delhi	47	39.75	6.68	21	10.75	3.01	3.2
E24	PLS.298	New Delhi	41	37	6.83	17.25	9.5	3.09	1.65
E25	PLS.301	New Delhi	42	43.75	4.35	25	11.5	3.69	7.16
E26	PLS.302	New Delhi	56	63.75	7.08	36.5	11.5	3.55	5.96
E27	PLS.303	New Delhi	42	48.25	6.93	22.5	12	2.68	3.44
E28	PLS.305	New Delhi	44	50.25	7.25	39	11.25	3.49	7.01
E29	PLS.308	New Delhi	40	51	6.88	40	11.75	3.47	9.9
E30	PLS.312	New Delhi	42	56.25	7.38	17.75	12	2.97	1.44
E31	PLS.313	New Delhi	40	59.5	8.88	17.75	12.75	3.89	4.36
E32	PLS.316	New Delhi	47	59.5	6.88	15.5	11.75	2.52	2.88
E33	PLS.317/1	New Delhi	48	63.75	7.58	34.75	13.25	2.39	7.8
E34	MDU.2013/1-2/1(B)	TamilNadu	46	67.25	7.83	28.25	12.75	2.65	6.18
E35	PLS.318/1	New Delhi	46	73	8	31	12.25	3.48	9.76
E36	PLS.326(D)	New Delhi	52	73.6	7.25	38	12.5	3.21	9.7
E37	PLS.330	New Delhi	42	55.25	7.35	31.25	12.5	3.83	6.75
E38	PLS.334	New Delhi	42	49.76	7.43	34.5	11	3.47	5.44
E39	PLS.331	New Delhi	42	48	6.88	29.25	13	3.2	6.15
E40	PLS.419/1	New Delhi	42	58	7.05	31.25	12	3.79	6.68
E41	AC.5	Tamil Nadu	40	45.5	7.05	30	12	3.48	3.27
E42	AC.28	Tamil Nadu	38	55.25	6.88	29.25	12	3.26	9.63
E43	AC.41	Tamil Nadu	47	42.5	7.15	40	12.25	2.45	8.2
E44	AC.147(B)	Tamil Nadu	47	58.5	7.5	34.75	11.5	3.32	8.74
E45	AC.152	Tamil Nadu	48	60.25	7.38	28.25	11.25	3.63	5.33
E46	AC.154(D)	Tamil Nadu	42	54.75	7.18	41	11.5	3.61	9.02
E47	AC.192	Tamil Nadu	42	54.75	7.18	30.25	13.5	3.54	6.06
E48	AC.164(D)	Tamil Nadu	42	66.75	8.13	41.75	12.75	4.24	15.25
E49	AC.171	Tamil Nadu	42	61.5	7.08	28	12.75	2.75	5.87
E50	MDU.3486(S)/1	Tamil Nadu	43	69	8.63	37	13	3.6	12.54
E51	VRMG(g) 1	Tamil Nadu	41	57	7.38	46.5	10.75	4.37	12.91
E52	AC.196	Tamil Nadu	41	48	7.45	34.75	12	4.47	11.39
E53	AC.198	Tamil Nadu	40	61.25	7.3	51.25	10.5	3.63	12.65
E54	AC.199	Tamil Nadu	38	52.25	7.3	35.25	11.5	3.48	7.87
E55	AC.204	Tamil Nadu	42	84	7.75	32.5	11.25	4.04	8.32
E56	AC.205	Tamil Nadu	56	84.25	7.63	26.75	12.5	2.87	2.55
E57	AC.241	Tamil Nadu	47	78.5	7.13	32	12.25	3.11	8.04
E58	AC.244	Tamil Nadu	52	79.75	7.88	34.25	12	2.96	8.36
E59	AC.348	Tamil Nadu	40	34	7.95	12.5	12.5	3.42	2.65
E60	AC.248	Tamil Nadu	40	60	6.38	58.5	9.5	3.96	14.52
E61	AC.254	Tamil Nadu	39	55.25	6.85	35.5	11.75	3.33	7.8
E62	AC.266	Tamil Nadu	42	58.5	7.05	36.25	11.75	3.54	9.55
E63	AC.285	Tamil Nadu	54	84.5	7.43	66.5	9.58	3.82	15.63
E64	ACS.307	Tamil Nadu	54	63.75	8.03	30	9.75	3.44	4.6
E65	LM.1	Punjab	54	72.75	7.38	30.25	12	3.46	10.25
E66	LM.5/1	Punjab	55	86	9.1	22.5	13.75	3.87	5.77
E67	LM.9	Punjab	48	83.25	7.43	47	11.5	4.06	15.23
E68	LM.13	Punjab	47	59	7.88	30.75	12.25	3.32	6.62
E69	LM.17	Punjab	47	68.5	7.63	34.75	11.75	3.37	7.62
E70	LM.19	Punjab	52	60.75	6.83	18.5	11.5	2.88	1.9
E71	LM.23	Punjab	42	67.25	6.88	32.5	11.75	2.72	5.79
E72	LM.25	Punjab	48	63.25	7.48	22.5	13.25	3.42	4.92
E73	LM.29	Punjab	48	66	7.75	44.25	12.25	3.15	9.44
E74	LM.30	Punjab	47	82.75	7.63	31	12	3.8	6.55
E75	LM.31	Punjab	42	47.5	6.88	24	11.75	3.72	4.92
E76	LM.32 (D)	Punjab	42	60	7.38	29.25	11.75	3.4	5.95
E77	LM.35	Punjab	46	56.25	7.13	36.5	11.5	3.01	8.73
E78	LM.36	Punjab	48	60.5	6.98	36.75	10	3.43	6.82
E79	LM.38	Punjab	42	53.75	7.13	31.25	10.5	3.56	7.45
E80	LM.43	Punjab	46	54.5	7.5	25.5	11.75	3.28	5.73
E81	LM.58	Punjab	37	51.5	7.55	18.5	11.5	3.76	6.72
E82	LM.60	Punjab	51	60.75	7.5	22.75	12.25	3.88	3.62
E83	LM.65	Punjab	48	78.75	8.13	28.75	13	3.41	5.68
E84	LM.66	Punjab	49	64.75	5.7	42.5	12	3.48	10.18
E85	LM.67	Punjab	50	57.75	8.8	34.5	13.25	4.46	13.43
E86	LM.68	Punjab	50	59.5	7	17.75	10.75	3.33	4.58
E87	LM.73	Punjab	42	58.5	8.45	29.5	12.5	4.17	7.45
E88	LM.75	Punjab	42	42	6.63	15.25	11	2.84	4.08
E89	LM.82 (D)	Punjab	48	75.5	7.5	37.5	10.5	4.08	8.93
E90	LM.85	Punjab	40	44.25	7.33	49.75	12	3.33	12.41
E91	LM.87	Punjab	48	47	5.63	28.5	10	2.44	3.22
E92	LM.89(B)	Punjab	49	60.25	7.38	29	12	2.94	5.11
E93	LM. 98 (D)	Punjab	48	59.75	7.1	38.25	12.25	3.74	9.34
E94	LM.103 (D)	Punjab	40	64	7.63	43.25	12.75	4.06	13.75
E95	LM.104	Punjab	42	41.25	7.33	11.25	11.75	3.69	2.89
E96	LM.105(B)	Punjab	53	65	7	23.75	11.75	2.76	4.33
E97	LM.107	Punjab	39	43.75	6.93	20	11.5	4.09	4.43
E98	LM.108	Punjab	46	68.25	7.63	25.5	12.75	3.85	4.15
E99	LM.113	Punjab	46	55.75	6.88	26.75	11.5	3.28	4.8
E100	LM.115	Punjab	42	49	7.5	26	12.25	3.37	5.42
E101	LM.116	Punjab	39	47.25	6.75	27.75	11.25	3.35	5.01
E102	LM.125	Punjab	46	68.75	7.25	23.25	12.25	2.54	1.66
E103	LM.143	Punjab	42	60	7.38	23.75	12	3.77	4.73
E104	LM.147 (D)	Punjab	46	54.25	7.38	14.5	11.5	3.72	3.89
E105	LM.152	Punjab	39	39.75	6.5	27.75	11.5	2.41	3.16
E106	LM.153	Punjab	46	73.5	7	41.25	10.75	3.65	7.1
E107	LM.154	Punjab	42	83.75	7.5	25	14.75	3.75	4.92
E108	LM.158	Punjab	46	81.25	7.25	33.25	12.5	3.07	5.21
E109	LM.159	Punjab	46	72.75	7.63	34.25	11.75	3.26	8.16
E110	LM.163	Punjab	49	76.5	7.38	66.25	13.25	3.33	19.61
E111	LM.167	Punjab	46	69.5	7	42.75	12.25	3.88	10.39
E112	PLS 318/2 (S)/1	Punjab	45	28.25	6.25	11.25	10.75	2.88	3
E113	LM.179 (D)	Punjab	42	64	5.45	56.75	12.25	3.55	15.49
E114	LM.185	Punjab	54	56.5	7.33	32.5	12.25	2.39	3.16
E115	LM. 189	Punjab	51	84	7.73	28	12.25	3.2	5.77
E116	LM.196	Punjab	37	118	7.38	33	12.5	3.71	6.98
E117	LM.197	Punjab	56	28.5	6.25	8	10.25	2.7	1.33
E118	LM.205	Punjab	46	30.75	5.63	14.5	8.25	2.82	3.25
E119	LM.207	Punjab	45	32.5	6.5	7	11	2.94	1.48
E120	LM.209	Punjab	40	40.5	6.7	16.25	11.25	3.28	4.92
E121	LM.214	Punjab	42	42.5	7.25	24.25	10.5	3.64	5.81
E122	LM.215	Punjab	46	48.25	7	37.25	12.25	3.01	5.89
E123	LM.216 (D)	Punjab	40	43.75	7.25	25.5	12	3.53	6.48
E124	LM.218(D)	Punjab	52	73.25	7.88	38	13	3.5	9.08
E125	LM.222(S)	Punjab	52	36.75	7.25	24.75	11.25	2.99	3.84
E126	LM.224	Punjab	46	50.5	6.33	32	10.75	3.07	3.13
E127	LM.232(D)	Punjab	52	70.25	7.13	61	12	3.35	15.29
E128	LM.233	Punjab	45	50.25	7.45	39	11.75	3.46	7.26
E129	LM.234	Punjab	39	37.5	7.13	20.25	10.5	3.74	4.58
E130	LM.235(GY)	Punjab	39	35	7.28	25.5	15.75	3.55	7.63
E131	LM.236	Punjab	46	38.25	7.25	22.75	12	3.39	4.68
E132	LM.251	Punjab	48	49	6.6	37.5	10.75	3.33	8.16
E133	LM.253	Punjab	46	41.25	7.5	39.25	12.5	3.28	7.42
E134	LM.255	Punjab	43	38.75	7.78	22.5	10.75	3.85	5.95
E135	LM.263	Punjab	43	33.75	6.38	24.75	9.75	3.33	3.4
E136	LM.269	Punjab	42	28.5	6.88	14.5	10.5	3.29	1.86
E137	LM.272	Punjab	36	30	7.38	18.5	11.5	4.03	4.46
E138	LM.274(D)	Punjab	49	47.5	8	47	13	2.72	8.11
E139	LM.275(D)	Punjab	41	47.5	7.38	31	12	3.69	8.82
E140	LM.279(D)	Punjab	39	51.25	8.08	24.25	12.25	4.01	6.92
E141	LM.289	Punjab	43	49.25	7.83	35	11.75	3.29	9.75
E142	LM.292	Punjab	38	42.5	7.78	25.5	12	4.6	8.35
E143	LM.294	Punjab	38	34.75	7.13	32.25	11	3.04	5.48
E144	LM.296	Punjab	38	36	7.08	21.25	11	3.21	4.05
E145	LM.299	Punjab	41	46.75	6.88	63.5	11	3.53	10
E146	LM.304	Punjab	42	23.5	5.05	14	8.25	2.91	2.99
E147	LM.305	Punjab	42	33.25	6.63	20	11.5	2.68	4.67
E148	LM.306	Punjab	46	54.75	7.45	41.25	11.5	2.98	8.3
E149	LM.309	Punjab	40	33	6.75	23.5	11	2.52	2.85
E150	LM.314	Punjab	40	40.25	6.65	19.5	11.25	2.63	3.96
E151	LM.315	Punjab	49	27.25	6.25	14.75	12.75	3.17	2.58
E152	LM.328	Punjab	46	42.5	6.88	15.25	11.75	3.05	4.7
E153	LM.330	Punjab	48	42	6.5	18	10.5	3.24	5.48
E154	LM.331	Punjab	46	55	8	54	13	3.55	15.21
E155	LM.334	Punjab	48	45.75	6.38	19	11.25	2.02	2.63
E156	LM.336(D)	Punjab	42	59	6.8	33.5	11.5	2.66	4.52
E157	LM.338	Punjab	42	43.75	7.18	32.25	11.5	3.69	5.56
E158	LM.344	Punjab	41	51.75	7.13	33.5	13.5	2.82	5.89
E159	LM.346	Punjab	41	46.5	6.73	20	10.75	2.26	3.59
E160	LM.352	Punjab	48	44.75	7	18	11.25	2.57	2.56
E161	LM.354	Punjab	41	57.75	7.68	27.5	12	3.47	5.15
E162	LM.358	Punjab	42	52.25	7.25	20	11.75	2.85	3.92
E163	LM.359	Punjab	46	46.75	6.93	21	10.25	3.05	1.82
E164	LM.360	Punjab	42	65.75	7.88	35.75	12.25	4.93	10.12
E165	LM.365	Punjab	42	39.75	5.75	11	10	3.43	3.34
E166	LM.369	Punjab	43	42.5	6.83	30	12.25	2.72	2.55
E167	LM.384	Punjab	47	45.5	6.63	24.5	11.5	2.59	4.35
E168	LM.387	Punjab	43	40	7.25	10.5	12.25	2.37	1.55
E169	LM.388	Punjab	43	53	7.5	47.5	11.75	4.56	14.29
E170	LM.391	Punjab	43	58.25	7.13	45.25	12	3.23	8.77
E171	LM.399	Punjab	43	54.25	6.88	33	12.5	2.84	5.06
E172	LM.401	Punjab	42	65.75	6.88	42.5	11.5	3.6	8.19
E173	LM.405	Punjab	42	52.75	6.63	29.75	12.75	3	4.98
E174	LM.406	Punjab	41	42.25	6.88	17.25	11.5	2.36	2.42
E175	LM.409	Punjab	43	51	6.83	28.5	12.75	3.03	2.99
E176	LM.412	Punjab	43	47.25	7.5	23	13.25	3.95	5.84
E177	LM.415	Punjab	42	49.5	6.63	29.25	12	3.56	4.48
E178	LM.419	Punjab	42	45	6.8	35.25	12.5	3.73	8.3
E179	LM.420 (B)	Punjab	41	31.5	6.88	18.25	15.75	3.42	2.94
E180	LM.440	Punjab	46	51	7.88	52.25	11.75	3.25	11.21
E181	LM.442	Punjab	45	56.75	7.5	24	12	3.13	4.02
E182	LM.446	Punjab	42	33.75	6.13	14.25	11.25	2.93	3.75
E183	LM.450	Punjab	46	47.25	7	19.75	12.75	3.2	3.84
E184	LM.452	Punjab	42	42	6.88	34.25	11.25	1.6	5.94
E185	LM.3	Punjab	41	43.25	6.93	21.75	12.25	3.51	5.2
E186	LM.5	Punjab	43	41.5	7.75	36.5	13	3.36	8.82
E187	LM.6	Punjab	43	45.25	6.88	17.75	12	3.09	2.54
E188	LM.10	Punjab	43	50.75	6.88	33	10.5	3.9	9.43
E189	LM.26	Punjab	43	47.25	6.75	24.25	10.75	3.7	4.45
E190	LM.33	Punjab	44	53.25	7.13	25	11.75	3.2	5.2
E191	LM.62	Punjab	41	45	7	30.5	11.5	3.42	6.26
E192	LM.70 (D)	Punjab	42	46.75	6.83	27	11	3.49	5.64
E193	MS.9384	Maharastra	41	45.25	6.88	21.75	12.75	2.97	2.3
E194	LM.131(D)	Punjab	40	44	7.33	13.25	9.5	3.06	3.05
E195	LM.192/1	Punjab	40	51.25	6.93	25	12.75	2.87	4.1
E196	LM.307	Punjab	41	46.5	6.75	27	11.25	3.4	5.97
E197	MS.9382	Maharastra	41	40.5	7.13	16	11.25	3.84	3.27
E198	ML.682	Punjab	40	46	6.63	24	11	3.65	2.87
E199	AVTM.103	Maharashtra	46	98.25	7.25	18.75	11.5	1.7	3.3
E200	MS.9720/1	Maharashtra	43	59.75	7.63	34	12.25	3.32	8.89
E201	ML.80	Punjab	40	58.75	7	29.25	11.75	2.93	5.14
E202	MS.9720/2(S)	Maharashtra	46	52.5	7.25	34.5	11.5	4.5	9.48
E203	MS.9721	Maharashtra	46	60.25	7.38	31	11.25	3.12	4.33
E204	MS.9722	Maharashtra	42	53.5	7.23	31.25	10.75	3.23	8.68
E205	MS.9723	Maharashtra	42	50	6.25	32	10.5	3.23	4.94
E206	MS.9724(D)	Maharastra	42	61.5	7.63	27	10.75	3.53	6.68
E207	MS.9583	Maharashtra	42	46.75	7.25	18.25	11	3.07	5.73
E208	AVT.M.108	Maharashtra	41	43.5	7.38	32.5	11	3.48	6.27
E209	MDU.1942	Tamil Nadu	43	52	7.25	17.75	11.5	3.19	2.66
E210	MDU.1944	Tamil Nadu	41	48	6.83	18.25	12.75	2.53	2.54
E211	MDU.1968	Tamil Nadu	41	50.75	7.13	32.25	10.25	3.54	5.21
E212	MDU.2010	Tamil Nadu	42	51.5	7.35	39.25	10.75	3.89	7.95
E213	MDU.2106	Tamil Nadu	42	49.5	6.8	32.5	12.25	3.91	6.13
E214	MDU.2268	Tamil Nadu	42	55	6.95	28.75	12.25	3.78	5.51
E215	MDU.2773	Tamil Nadu	43	61	7.5	20.25	13	3.78	3.11
E216	MDU.89047(L)	Tamil Nadu	43	68.5	7.35	37.75	12.25	3.06	5.6
E217	MDU. 3096	Tamil Nadu	42	56.25	7.25	41.25	11	3.23	7.27
E218	MDU.3156	Tamil Nadu	42	66.25	7.5	26	12	3.78	4.93
E219	MDU.3179	Tamil Nadu	45	47	6.6	18.5	11.5	3.51	6.78
E220	MDU.3372(D)	Tamil Nadu	42	51.25	6.5	18.5	10	3.05	4.2
E221	Vellore local	Tamil Nadu	42	50.25	6.88	24.5	11.5	3.96	8.02
E222	MDU.3385(D)	Tamil Nadu	42	47.75	7.13	36.5	11	3.81	5.31
E223	MDU.3387	Tamil Nadu	40	42	7	22	10	3.64	7.13
E224	MDU.3404/1(S)	Tamil Nadu	41	53.5	8.08	38.75	14	3.49	9.62
E225	MDU.3405	Tamil Nadu	46	45.25	5.63	17.75	8.75	3.82	4.4
E226	MDU.3476	Tamil Nadu	42	49.5	7.88	21	11.25	3.52	6.78
E227	MDU. 3484	Tamil Nadu	42	57	7.95	31.75	12.75	3.76	4.89
E228	MDU.3485	Tamil Nadu	41	42.25	8.13	20.25	11	4.12	8.57
E229	MDU.3486	Tamil Nadu	42	52.5	7.45	45	12.5	4.43	11.51
E230	MDU.3487	Tamil Nadu	55	34.75	7.08	10.75	9	3.56	2.78
E231	MDU.3379	Tamil Nadu	48	44	7.13	23.75	10	3	3.09
E232	ADT1	Tamil Nadu	56	31.23	5.15	13.25	9	3.75	3.86
E233	B.1	Tamil Nadu	42	37.5	6.5	20.25	8.5	3.71	6.37
E234	BPS 1-1	Tamil Nadu	42	47.5	6.5	30.5	11	3.43	3.49
E235	CO 2/1	Tamil Nadu	41	43	6.73	19.25	11.5	3.7	6.15
E236	CC.192A	Tamil Nadu	41	38	7.5	12.5	11.5	2.91	3.22
E237	CM.44/1	Tamil Nadu	41	42	6.58	19.5	11.75	2.78	5.03
E238	DM.2	Tamil Nadu	46	57	6.5	33.5	13	3.44	5.76
E239	DPI.701	Tamil Nadu	45	63.25	6.53	35.25	11.75	2.92	5.8
E240	DPI.702	Tamil Nadu	42	42	7.25	28	12.25	2.88	4.44
E241	DPI.703	Tamil Nadu	42	48.75	6.75	26.75	10.75	2.74	3.94
E242	G.1	Tamil Nadu	46	52	6.68	24.5	10.75	3.28	7.83
E243	HG.22	Haryana	46	42.5	7.13	16.25	9	3.97	5.75
E244	HYB.12	Andra Pradesh	42	47.75	6.38	18.5	10	4.11	6.14
E245	24/2	Uttar Pradesh	44	44	7.3	25.75	12.25	2.85	5.14
E246	HG.19A	Haryana	40	47.13	7	33.25	12.25	3.98	8.3
E247	KG.52	Kerala	44	46.85	7.28	35.5	12	2.74	3.18
E248	K 851	Punjab	39	53.25	8.13	22.75	13.75	3.15	5.91
E249	LGG122(B)	Andra Pradesh	54	63.25	7.3	30.5	12	3.1	7.04
E250	MH.1(B)	Maharashtra	40	47.75	6.4	42	12.5	3.7	6.6
E251	NP.36	Maharashtra	40	30.5	5.75	14.5	11.5	2.33	1.61
E252	PANT M.103	Uttra Pradesh	46	38.25	6.63	20.5	10.5	2.97	3.85
E253	T.44	Uttra Pradesh	44	33.75	7.17	23.5	10.75	2.7	3.56
E254	T.2272	Uttra Pradesh	46	38.5	7.13	18.25	11.75	2.68	4.64
E255	T.3484	Uttra Pradesh	54	50.25	7.38	42.5	11.25	2.92	7.13
E256	T.3485	Uttra Pradesh	45	54.5	6.75	29.5	11.5	2.8	2.36
E257	TT.9E	Uttra Pradesh	44	49.75	7.75	23.25	12.5	2.84	2.45
E258	UPM.79-3-4	Uttrapradesh	46	58	6.5	33.75	11.5	2.74	4.4
E259	652/4	Uttrapradesh	42	48.75	7.88	25.75	12.25	2.7	3.85
E260	11/395	Uttrapradesh	43	45.5	6.88	35.5	11	3.54	5.12
E261	12/333	Uttrapradesh	43	44	6.75	27.75	11.5	3.56	5.55
E262	78/2	Uttrapradesh	43	41.5	6.75	26	11.5	2.27	5.53
E263	76-5(D)	Uttra Pradesh	52	34.5	6.63	26.25	10.75	2.93	4.64
E264	ML.307	Punjab	42	58.5	6.88	38	11.5	3.15	10.05
E265	76-17	Uttar Pradesh	44	47.75	7.25	22.75	12	2.44	5.66
E266	76-18	Uttra Pradesh	46	51.5	7.23	40.5	11.75	2.5	7.74
E267	76-19	Punjab	46	53	6.88	20	11.75	3.1	5.06
E268	76-22	Uttra Pradesh	43	47.75	8	28.5	14	2.17	3.15
E269	76-29	Uttra Pradesh	43	46.5	6.5	27.25	11	3.66	3.4
E270	76-32	Uttra Pradesh	45	47	7.88	21	11.75	3.5	4.97
E271	76-36	Uttra Pradesh	47	48.25	7.23	22.5	12.25	2.97	4.22
E272	76-37	Uttra Pradesh	43	44.25	6.63	22.25	10.25	3.05	5.29
E273	76-43	Uttra Pradesh	55	40.75	6.5	26	12.25	2.73	4.52
E274	76-47	Uttra Pradesh	42	48.5	6.5	40	12	2.43	5.97
E275	Pabatla	Andra Pradesh	43	47	6.23	39.5	11.25	2.97	5.48
E276	Bodi 1	Tamil Nadu	39	44.25	6.88	28	13	2.25	5.35
E277	Khalikola	Tamil Nadu	43	41.5	6.55	27	11	2.6	7.47
E278	Kovilpatti	Tamil Nadu	43	49	6.75	33.25	11	2.55	5.2
E279	K .Pudur-1	Tamil Nadu	46	43.75	6.75	19.5	11.25	3.47	6.52
E280	K .Pudur.2	Tamil Nadu	48	50.75	7.63	42.5	13.25	3.69	9.27
E281	K .Pudur.3	Tamil Nadu	45	56	8.13	29.25	12.75	2.72	4.65
E282	Kopergoan	Maharastra	43	58.5	7.75	27.5	13.25	2.84	4.53
E283	Kankeyam	Tamil Nadu	39	49.75	7.5	28	9.25	3.24	7.97
E284	Rajendran	Tamil Nadu	40	44.25	6.68	35.5	13	3.07	6.08
E285	Pusa Riagle	New Delhi	43	40.75	6.88	19	11.75	4.05	5.84
E286	Pusa bold	New Delhi	45	47.75	7.2	24	11.5	2.41	1.98
E287	Nelambur	Tamil Nadu	47	34.75	7.38	11.75	10.5	2.95	3.23
E288	Sabourcate	Tamil Nadu	45	43.75	7.33	20.75	11.75	3.52	4.22
E289	Salem	Tamil Nadu	46	50.25	7.33	20.5	12.5	3.99	7.95
E290	Sona moong	Tamil Nadu	48	58.25	7.23	41	11.25	3.72	9.85
E291	Tenkasi	Tamil Nadu	48	70	7.45	41.5	12.75	2.28	2.38
E292	Thoppakunda	Tamil Nadu	43	40	6.8	15.25	11	2.67	3.44
E293	Thokkavadi	Tamil Nadu	42	55.25	7.88	22.75	13	2.31	2.48
E294	T.V. Malai(D)	Tamil Nadu	43	42.5	7.25	21.75	11.5	3.23	5.63
E295	Velampatti	Tamil Nadu	40	46.5	7.25	29.75	12.25	3.03	6.77
E296	Villathikulam	Tamil Nadu	40	46	7.13	27.5	12	3.46	4.42
E297	IVT .OISM.29	Uttar Pradesh	40	40.5	6.63	20.75	11.75	3.65	6.07
E298	Agasthiyalingapuram	Tamil Nadu	42	32.75	6.13	12.25	10	4.38	5.31
E299	Muthiavaraikal	Tamil Nadu	43	46.25	6.75	23.75	11	3.54	5.65
E300	M.980	Maharastra	43	42.25	6.63	30.5	11	3.38	2.38
E301	M.986(S)	Maharastra	46	50.75	7	19	11	3.92	6.94
E302	K M 1	Tamil Nadu	42	45.75	7.8	27.5	11.25	4.09	6.17
E303	H. 70/16	Haryana	42	53	7.05	28.5	10.5	3.48	4.26
E304	T1	Punjab	44	52	7.13	25.5	11	3.3	2.9
E305	LM.14	Punjab	46	52.75	6.98	18	12	3.25	6.88
E306	LM .171	Punjab	40	53.75	7.2	33.25	11.5	3.41	3.23
E307	ML.267	Punjab	40	48.5	6.8	17.5	11.25	2.87	4.33
E308	PLS.319	Punjab	42	48.5	6.98	23.25	11.75	2.93	4
E309	AC.263	Tamil Nadu	42	42	6.68	31	12.25	2.67	3.14
E310	LM.4	Punjab	40	38.28	5.98	23.25	11.25	3.58	4.61
E311	MS.8909	Maharashtra	41	43	7.48	18.25	11.5	2.97	4.51
E312	MDU.3092	Tamil Nadu	43	39.5	7.45	24.25	10.75	3.8	6.73
E313	NA.10	Tamil Nadu	42	55.75	7.58	32	12.25	3.49	4.19
E314	IVT.OISM.30	Uttar Pradesh	41	39.03	7.7	19	11.5	3.54	7.36
E315	MDU.2013/1-2	Tamil Nadu	43	47.5	7.13	36.25	10.75	3.79	5.91
E316	AC.246	Tamil Nadu	46	46	7.08	30.5	12	2.79	3.28
E317	AC.156	Tamil Nadu	45	37.75	6.75	17	10.5	3.23	2.93
E318	PLS.291	New Delhi	45	47.25	7.13	26	10.75	3.13	2.97
E319	AKM.9243	Tamil Nadu	41	40.25	7.25	24.5	11	3.15	5.69
E320	AC.268	Tamil Nadu	54	62.75	7.13	28.5	11.75	3.29	7.41
E321	AC.266	Tamil Nadu	42	40.25	7.38	29	12.25	3.58	3.27
E322	PLS.315	Punjab	42	61.75	7	23.25	11.5	4.13	4.4
E323	LM.407	Punjab	45	51.5	7.25	30.5	12	3.76	3.84
E324	COGG.408	Tamil Nadu	54	43	7.13	24	10.5	3.03	2.55
E325	LM.308	Punjab	40	52.75	7.88	24.25	12.25	2.92	3.8
E326	LM.71	Punjab	42	52.5	8	31.25	12	3.11	2.72
E327	LM.169	Punjab	48	47.5	7.63	22	13.25	3.73	6.96
E328	PLS.269(D)	New Delhi	47	63.5	7.13	39.5	11	3.36	6.61
E329	PLS.304	New Delhi	45	56	6.98	30	11	2.42	2.93
E330	PLS.167	New Delhi	48	69.75	7.5	21	11.25	2.97	1.63
E331	AC.172	Tamil Nadu	42	51.5	7.38	31.25	11.5	3.26	2.31
E332	AC.176	Tamil Nadu	41	57.75	7.5	25	12.5	3.15	4.59
E333	COGG 236	Tamil Nadu	41	83	7.25	26.25	11.5	3.23	4.58
E334	AVT/RMI-6	Uttar Pradesh	42	55	7.13	24.25	12.25	3	7.77
E335	LM.366	Punjab	41	47.75	6.7	32.25	10.75	3.35	8.3
E336	PLS.269A	New Delhi	41	54.75	6.88	44.25	11.75	3.5	10.6
E337	COGG.123	Tamil Nadu	41	52.5	7.58	46.75	10.75	3	4.37
E338	LM.18	Punjab	40	50.5	6.75	27.5	12.25	3.52	7.77
E339	PLS.315A	New Delhi	40	56	7.5	35.5	13.25	3.74	7.05
E340	COGG.412(GY)	Tamil Nadu	42	45	7.63	28	12.75	4.37	7.19
E341	J.45	Tamil Nadu	46	47.5	4.45	26	12.5	3.92	3.85
E342	Hyderabad 1	Andra Pradesh	42	54.75	7.75	26.75	11.75	3.08	6.72
E343	LM.18A	Punjab	41	65	7.08	36	11.5	3.68	10.45
E344	COGG 123A	Tamil Nadu	43	58.75	8.08	27	11.75	3.57	8.1
E345	CO 4	Tamil Nadu	42	65.25	7.88	32.25	11.5	3.5	5.1
E346	1734	Tamil Nadu	43	59.5	6.5	29.75	10.75	3.33	3.7
E347	AVT/RMI-9	Uttar Pradesh	41	58.75	8.2	22.25	12.25	3.54	8.65
E348	S.13	New Delhi	41	83.5	7.38	47.25	11.75	3.67	9
E349	1979/1	New Delhi	43	43.75	8.13	26	11.5	3.29	9.26
E350	1725	New Delhi	41	47	7.25	38.75	11.75	3.4	8.03
E351	MG.50-10G	Gujarat	40	48.25	7.05	41.25	13.25	3.94	5.75
E352	PBS-1	Tamil Nadu	43	48	7.68	13.5	10.75	3.73	4.84
E353	P.46	Punjab	37	48	6.88	39.5	12	3.48	6.53
E354	TAP.7(S)	Andra Pradesh	44	65.25	7.25	22	11.5	3.75	6.88
E355	MG.122	Gujarat	41	58.25	7.38	23	10.75	3.81	8.27
E356	H.76-27	Haryana	42	67.5	4.85	44.5	6.75	3.25	4.81
E357	Madura moong	Uttra Pradesh	43	52.25	7.5	32.75	12.75	2.98	4.11
E358	PS.11	New Delhi	46	55	7.5	23.75	12	4.81	8.98
E359	S.28	New Delhi	43	54.5	6.88	23	10.5	3.91	4.58
E360	S.15	New Delhi	51	61.25	7.25	24.25	11.25	2.65	2.98
E361	Pusa .103	New Delhi	56	61.5	7	16	11.25	3.38	4.24
E362	TNAU26	Tamil Nadu	43	61.5	6.85	23	12	2.12	3.76
E363	MG.143	Gujarat	46	79.75	6.93	65	12.75	3.48	18.73
E364	MG.123	Gujarat	40	51.25	7.7	33	12	3.37	11.82
E365	Velampatti.A	Tamil Nadu	40	72.25	7.25	57.75	12	3.18	7.52
E366	No.822	New Delhi	42	55.75	7.38	23.75	12.25	3.83	8.89
E367	S.4	New Delhi	46	67.75	7.45	37.75	12	2.51	5.04
E368	118892(B)	New Delhi	46	48.5	7.58	29	11.5	2.7	2.52
E369	CC.192	New Delhi	40	33.5	6.75	24	10.5	3.71	3.59
E370	Pusa.102	New Delhi	40	39	8	21	11	3.92	5.25
E371	S.61	New Delhi	39	41.75	7.25	29	10.25	3.28	2.39
E372	824	New Delhi	40	46.25	6.63	16.25	11	2.54	3.54
E373	S.5	New Delhi	40	57.5	6.58	50.75	10.75	2.78	7.05
E374	PLM.50	Punjab	45	65.25	6.93	33.5	11	3.24	9.43
E375	S.1	Punjab	43	65.75	7.38	47.75	12.25	3.4	7.7
E376	Pusa.101	New Delhi	42	61.25	6.88	39.75	11.75	3.01	9.97
E377	T.3485/1(D)	Uttra Pradesh	43	69.85	7.5	62.25	12.25	2.84	7.33
E378	AVT.OISM 10	Uttar Pradesh	39	32.5	5.83	23.75	9	3.22	2.37
E379	Pusa 196	New Delhi	39	29.5	7	21.25	11.75	3.34	7.04
E380	PHM.32	Punjab	46	53.25	7.63	45.75	12.5	3.02	8.37
E381	M.1	Maharashtra	47	52.75	7.48	24.25	12	2.66	6.05
E382	PLM.501	New Delhi	45	69.25	7.63	33.25	12.75	2.42	3.15
E383	Vijayapuri	Tamil Nadu	43	43	6.75	15.25	11	3.4	4.7
E384	LM.469	Punjab	43	60.75	7.85	43.25	12	3.58	5.04
E385	LM.228	Punjab	48	71	7.25	29.5	11.25	2.23	3.66
E386	LM.150(Late)	Punjab	46	41	6.63	12	12	3.79	4.96
E387	NA.5	Tamil Nadu	43	42	8.38	27.5	11.5	3.31	4.87
E388	M.9	Maharastra	45	49.75	8.18	30.25	12.5	3.31	7.99
E389	ADT2	Tamil Nadu	41	51.5	5.25	39	11.75	3.47	8.62
E390	ADT3	Tamil Nadu	41	67.25	6.9	47.5	12	3.57	6.26
E391	MG.161	Gujarat	43	32.25	7	13.75	10.5	3.44	4.89
E392	ML.326	Punjab	46	66	7.88	44.25	10	3.6	5.85
E393	ML.405(D)	Punjab	39	30.5	6.13	11.25	11.25	3.82	4.23
E394	MH.85-111	Maharastra	41	52.75	8	33.25	11.5	3.3	2.93
E395	NDM 5-3	Punjab	38	25.25	7.25	16.75	12	3.77	3.93
E396	PS.16 (Early)	New Delhi	39	36.5	8.25	21	11.5	3.83	8.44
E397	PUM.6	Uttra Pradesh	43	51	7.48	40.75	11.75	2.21	9.76
E398	PDM.2	Uttra Pradesh	41	40	6.75	30.25	11.75	4.25	5.52
E399	PDM.216	Uttra Pradesh	41	36.25	7.5	13	12.25	3.85	3.45
E400	PDM.219	Uttra Pradesh	40	35.25	7.3	22	10.75	3.15	4.39
E401	PDM.84-146	Uttra Pradesh	40	45.5	6.78	34.25	11.75	3.97	6.31
E402	PDM.86.199(S)	Uttra Pradesh	42	33.5	6.93	24.75	11	3.95	5.08
E403	BDYR 3	Uttra Pradesh	40	40	8.35	16.75	9	3.33	3.63
E404	Pusa 118	New Delhi	40	30.5	6.5	14.25	10.5	3.4	3.96
E405	Pusa 121	New Delhi	42	31.25	6.88	23.75	12	3.23	3.85
E406	Pusa 122	New Delhi	39	38.75	7.3	36	12.5	3.28	4.97
E407	Pusa SR.22	New Delhi	42	33.75	7.13	14.5	12.75	3.53	2.64
E408	Pusa 8731	New Delhi	43	38	7.25	13.25	11	3.54	4.39
E409	Pusa 9871	New Delhi	39	34.25	7.38	30.25	10.75	3.66	7.73
E410	Pusa 8972	New Delhi	43	51.75	7.58	43	12.5	2.42	4.46
E411	Pusa 8973	New Delhi	43	46.75	6.88	29.5	10.5	3.48	8.66
E412	Pusa 8974	New Delhi	41	37.75	7.38	26.25	11	3.15	5.75
E413	Pusa 9031	New Delhi	45	39.75	7	31	13	3.98	5.08
E414	Pusa 9032	New Delhi	39	31.25	6.88	23	11	3.65	6.71
E415	Pusa 9033	New Delhi	45	41.5	7.13	35.25	12.75	3.69	6.46
E416	Pusa 9034	New Delhi	43	39.25	6.5	23.75	10	3.83	5.84
E417	LGG 50	Andra Pradesh	43	42.25	7.38	22.25	12.25	3.54	4.92
E418	LGG.407	Andra Pradesh	43	33.25	6.95	20.75	11.25	3.34	5.52
E419	LGG.410	Andra Pradesh	43	40.25	7.5	33.75	10.75	4.02	2.74
E420	LGG.450	Andra Pradesh	42	31.5	7.88	16.5	10	3.81	2.86
E421	RMG.266	Rajasthan	38	33.5	7.45	16.25	11.25	4.86	5.65
E422	MCP/BDYR-2	Rajasthan	38	31.75	12.38	14.25	11.5	3.74	4.8
E423	SML.100	Punjab	38	37.25	6.08	24	10.5	2.46	2.36
E424	SML.119	Punjab	41	31.75	6.68	12	12	3.45	2.67
E425	SML.130	Punjab	43	32.5	6.88	11.75	11.5	3.64	3.78
E426	KGG.373	Tamil Nadu	48	58.5	7.25	24.5	10.5	2.66	3.28
E427	KGG.374	Tamil Nadu	48	48	6.5	17.5	11	3.63	2.92
E428	TARM.22	Maharashtra	41	37.25	7.63	19.75	11.25	3.4	4.79
E429	VGG.3	Tamil Nadu	41	38.75	7.13	25.5	11.25	3.48	6.52
E430	AVT OISM 22	Uttar Pradesh	46	32.5	6.38	23.25	10	4.06	7.37
E431	WGG.2	Andra Pradesh	55	47	6.63	40.75	10.75	3.26	5.4
E432	WGG.19	Andra Pradesh	40	35.25	5	21.75	8.5	3.52	4.74
E433	WGG.37	Andra Pradesh	45	44.25	7.25	28	10.5	4.59	4
E434	WBM.202(GY)	West Bengal	46	36	7.75	6.25	12.25	3.34	2.4
E435	COGG.407	Tamil Nadu	55	88.25	7.5	31.5	11.25	3.54	7.18
E436	AC.42	Tamil Nadu	45	67.25	7.75	41	12.25	3.69	6.75
E437	ML.2	Punjab	43	53.75	7.13	28	12.5	3.13	9.46
E438	PLS.4	New Delhi	43	60	7.38	35.25	11	3.22	10.67
E439	PLS.5	New Delhi	43	56.75	7.25	40.5	12.75	2.56	4.61
E440	PLS.339	New Delhi	45	51.75	6.7	13.25	10.75	3.2	4.43
E441	COGB.2	Tamil Nadu	43	69.75	7.43	37.25	12.5	2.96	4.17
E442	SPS.COGG.902	Tamil Nadu	42	62.75	7	26.75	12	3.02	8.65
E443	ML.192/1/1(D)	Punjab	42	63.75	7.75	29.5	13.75	3	4.08
E444	COGB.17	Tamil Nadu	43	61.25	7.1	24.25	11.75	2.43	4.69
E445	COGB 9	Tamil Nadu	43	63	6.75	37.75	12	2.64	5.11
E446	K 1	Tamil Nadu	41	53	7.13	22.5	10.5	3.92	3.06
E447	NARP.4	Tamil Nadu	39	35.25	7.75	17.25	11.5	3.95	5.05
E448	LM.275/1(S)	Punjab	43	62.5	7.45	43.5	11.5	3.57	7.32
E449	AG.2016	Tamil Nadu	43	66.5	7.38	24.25	10.75	2.76	2.76
E450	AG.2080	Tamil Nadu	43	56	6.68	25.75	12	3.68	10.06
E451	MS.9331	Maharastra	43	52.5	8.38	50	13.5	4.64	16.98
E452	KM.1 (S)	Tamil Nadu	46	58.5	7	30.25	11.5	3.84	6.11
E453	KM.2	Tamil Nadu	43	54.25	7.25	31	10.25	3.46	7.26
E454	ML.6/1(S)	Punjab	37	43.5	7.13	43.25	11	3.61	8.27
E455	CO.3 (B)	Tamil Nadu	46	65	7.58	38.5	12.5	3.67	6.18
E456	CO.5 (BOLD)	Tamil Nadu	43	74.25	8.13	29.75	12	4.05	7.39
E457	PDM.90.239	Punjab	43	65	7.15	40.75	10.25	3.44	6.03
E458	GM.8906	Gujarat	42	37	5.38	36.5	8.75	4.02	11.19
E459	PDM.89.227	Punjab	41	49.5	7.1	39.25	10.5	4.3	6.86
E460	GM.89.10	Gujarat	43	37.5	6.6	22.25	9.75	3.28	4.77
E461	GM.84.2	Gujarat	40	39.25	7.63	23	10.5	4.14	9.5
E462	GM.86.17	Gujarat	48	76.25	8.5	49.75	13	3.28	9.11
E463	HUM.1	Uttra Pradesh	41	70.5	7.7	33.25	11.5	3.24	3.97
E464	HUM.2	Uttra Pradesh	42	51.5	7	23.75	11	3.83	5
E465	PDM 90.239	Punjab	43	50.25	6.13	21.25	9	3.4	5.73
E466	PUSA M.9132	New Delhi	42	49.78	7.38	31	10.5	3.85	4.39
E467	UPM 89.8	Uttrra Pradesh	39	49.25	6.95	25.75	10.75	3.93	5.92
E468	MG.368	Gujarat	39	42.5	7.18	22.25	11.75	3.73	5.83
E469	PDM.89-224	Uttra Pradesh	39	50	6.45	30.75	10.75	3.32	3.54
E470	SML.168	Punjab	39	43.5	7.35	27.5	11.75	4.24	4.98
E471	SML.171	Punjab	41	46	7.95	18	11	3.73	6.29
E472	SML.191	Punjab	43	61	7.7	27	11.75	2.58	3.95
E473	PDM.84.143	Uttra Pradesh	42	64.75	7.08	20	11	3.52	6.04
E474	LGG.429/2	Andra Pradesh	43	48.25	6.68	36	11.25	3.49	7.24
E475	VGG.6	Tamil Nadu	48	47.5	7.45	23.75	11.5	3.38	5.14
E476	VGG.7	Tamil Nadu	39	67.5	7.38	37	12.75	2.86	3.54
E477	Srivilliputhur	Tamil Nadu	45	43.08	6.68	32.5	10.75	3.94	10.19
E478	MGG.329/1	Andra Pradesh	42	50.25	7.7	33.5	10.5	3.24	4.69
E479	TARM2/1	Maharastra	42	38.25	6.75	27.25	12	3.31	6.65
E480	VBN.1 (D)	Tamil Nadu	41	51.75	7.25	43.5	11.75	3.1	6.17
E481	PUSA –9171	New Delhi	57	38.25	7.1	28	13.75	3.71	4.91
E482	PUSA-103	New Delhi	39	46.5	5.45	18.25	7.75	3.86	4.82
E483	LM.392/1(B)	Punjab	41	45.25	6.33	29	11	3.98	9.64
E484	1789/3/1(S)	Punjab	43	51	7.95	49.5	12.5	4.44	11.36
E485	MGG.336	Andra Pradesh	41	39.25	8.13	45	12.25	4.45	7.98
E486	BINA MUNG-2	Maharashtra	41	43	7	21.75	10.25	3.86	6.49
E487	BARI MUNG-2	Maharashtra	40	48.75	7.13	33.5	11.75	3.07	4.82
E488	LM.214/1(D)	Punjab	40	41	7.5	32.25	11	3.02	3.89
E489	PDM.11	Punjab	40	41	6.88	23.5	11.75	4.84	3.44
E490	SML.32	Punjab	39	32.55	8.38	12.75	12.5	4.85	5.5
E491	RMG.226/1(S)	Rajasthan	39	35.5	8.33	15.5	11.75	3.36	5.97
E492	HARSHA	Tamil Nadu	48	39.5	10.13	17.5	15	2.7	6.52
E493	MDU.3486/1	Tamil Nadu	43	48	7.25	47.5	11.25	3.37	9.02
E494	VBNG(g) 2 –1	Tamil Nadu	43	40.25	7.2	33	11	2.4	3.2
E495	RRMI-10 (AVT)	Uttra Pradesh	41	68	6.8	38	9.5	3.2	3.2
Test entries Mean			43.57	51.31	7.17	28.85	11.55	3.35	5.99
SEd			3.88	7.97	0.41	7.04	0.78	0.28	2.37
CD (5%)			8.26	16.98	0.87	14.99	1.67	0.6	5.04
Check-1	Co6	Tamil Nadu	38.27	55.59	7.11	46	12	3.71	17.37
Check-2	Co7	Tamil Nadu	38.11	56.51	8.24	48.82	10.69	4.24	18.06
Check-3	Co8	Tamil Nadu	35.35	46.61	6.86	40.67	11.5	3.7	14.98
Check-4	VBN2	Tamil Nadu	37.21	52	7.9	49.67	12.11	3.71	18.35
Check-5	VBN3	Tamil Nadu	38.35	60.89	9.15	46.67	12.57	4.09	19.56
Check Mean			37.88	55.12	7.85	46.46	11.72	3.89	17.72
SEd			1.94	3.98	0.21	3.52	0.39	0.14	1.18
Grand mean			43.51	51.35	7.17	29.03	11.55	3.36	6.1
Test v Check (SEd)			3.06	6.3	0.32	5.56	0.62	0.22	1.87
DFF:- days to 50% flowering, PHT:- plant height, POL:- pod length, NPP:- number of pods per plant, NSP:- number of seeds per pod, HSW:- hundred seed weight, SPY:- single plant yield

## Sheet: Table S3
Supplementary Table S3. Distribution of mungbean accessions in various clusters
Clusters	No of accessions	Name of the accessions
I	145	E1, E2, E19, E20, E21, E23, E24, E59, E81, E88, E95, E97, E104, E112, E117, E118, E119, E120, E121, E125, E129, E130, E131, E134, E135, E136, E137, E144, E146, E147, E149, E150, E151, E152, E153, E155, E159, E160, E162, E163, E165, E168, E174, E179, E182, E183, E185, E187, E194, E197, E207, E209, E210, E219, E220, E223, E225, E228, E230, E232, E233, E235, E236, E237, E243, E244, E251, E252, E253,…
II	86	E3, E16, E18, E25, E27, E39, E41, E43, E75, E91, E100, E101, E105, E123, E133, E142, E143, E157, E166, E167, E176, E177, E178, E184, E186, E189, E191, E192, E193, E196, E198, E208, E221, E226, E231, E234, E240, E241, E245, E257, E259, E261, E262, E265, E268, E269, E271, E276, E277, E283, E284, E286, E295, E296, E299, E300, E302, E308, E309, E316, E318, E321, E327, E338, E340, E341, E349, E368, E3…
III	70	E4, E5, E6, E8, E10, E12, E13, E22, E33, E35, E36, E44, E48, E50, E60, E62, E63, E65, E67, E69, E73, E77, E78, E84, E85, E89, E93, E94, E106, E109, E110, E111, E113, E124, E127, E164, E172, E200, E216, E239, E264, E290, E291, E328, E343, E348, E356, E363, E365, E367, E374, E375, E376, E377, E382, E384, E390, E392, E436, E438, E441, E445, E448, E455, E456, E457, E462, E463, E476
IV	60	E7, E9, E28, E29, E46, E51, E53, E54, E61, E90, E122, E128, E132, E138, E145, E148, E154, E169, E170, E180, E212, E217, E222, E224, E229, E247, E250, E255, E260, E266, E274, E275, E280, E315, E336, E337, E339, E350, E351, E353, E373, E380, E389, E397, E410, E431, E439, E451, E454, E459, E474, E480, E484, E485, E493, CHK1, CHK2, CHK3, CHK4, CHK5
V	124	E11, E15, E17, E26, E30, E31, E32, E34, E37, E38, E40, E42, E45, E47, E49, E52, E64, E68, E70, E71, E72, E76, E79, E80, E82, E86, E87, E92, E96, E98, E99, E102, E103, E114, E126, E139, E140, E141, E156, E158, E161, E171, E173, E175, E181, E188, E190, E195, E201, E202, E203, E204, E205, E206, E211, E213, E214, E215, E218, E227, E238, E242, E246, E248, E249, E256, E258, E278, E281, E282, E293, E303…
VI	15	E14, E55, E56, E57, E58, E66, E74, E83, E107, E108, E115, E116, E199, E333, E435

## Sheet: Table S4
Supplementary Table S4. Origin and mean performance of core set mungbean germplasm acessions for quantitative traits
Test Entries	Accessions	Origin	Traits
			DFF	PHT	POL	NPP	NSP	HSW	SPY
E5	VBN.1-1	Tamil Nadu	44	72	7.38	33	10.75	3.49	5.85
E6	PLS.265	New Delhi	44	64.75	7.75	44	12.25	3.84	12.02
E19	PLS.282(D)	New Delhi	40	33.75	7.45	22	11.75	3.24	6.39
E30	PLS.301	New Delhi	42	56.25	7.38	17.75	12	2.97	1.44
E31	PLS.302	New Delhi	40	59.5	8.88	17.75	12.75	3.89	4.36
E33	PLS.317/1	New Delhi	48	63.75	7.58	34.75	13.25	2.39	7.8
E34	MDU.2013/1-2/1(B)	TamilNadu	46	67.25	7.83	28.25	12.75	2.65	6.18
E56	AC.164(S)	Tamil Nadu	56	84.25	7.63	26.75	12.5	2.87	2.55
E58	AC.244	Tamil Nadu	52	79.75	7.88	34.25	12	2.96	8.36
E60	AC.248	Tamil Nadu	40	60	6.38	58.5	9.5	3.96	14.52
E63	AC.199	Tamil Nadu	54	84.5	7.43	66.5	9.58	3.82	15.63
E66	LM.5/1	Punjab	55	86	9.1	22.5	13.75	3.87	5.77
E67	AC.244	Tamil Nadu	48	83.25	7.43	47	11.5	4.06	15.23
E85	LM.67	Punjab	50	57.75	8.8	34.5	13.25	4.46	13.43
E91	LM.58	Punjab	48	47	5.63	28.5	10	2.44	3.22
E106	LM. 98 (D)	Punjab	46	73.5	7	41.25	10.75	3.65	7.1
E112	LM.108	Punjab	45	28.25	6.25	11.25	10.75	2.88	3
E116	LM.196	Punjab	37	118	7.38	33	12.5	3.71	6.98
E145	LM.232(S)	Punjab	41	46.75	6.88	63.5	11	3.53	10
E163	LM.359	Punjab	46	46.75	6.93	21	10.25	3.05	1.82
E199	AVTM.103	Maharashtra	46	98.25	7.25	18.75	11.5	1.7	3.3
E206	LM.440	Punjab	42	61.5	7.63	27	10.75	3.53	6.68
E268	76-22	Uttra Pradesh	43	47.75	8	28.5	14	2.17	3.15
E280	118891	Korea	48	50.75	7.63	42.5	13.25	3.69	9.27
E312	PANT M.103	Uttra Pradesh	43	39.5	7.45	24.25	10.75	3.8	6.73
E313	T.44	Uttra Pradesh	42	55.75	7.58	32	12.25	3.49	4.19
E324	76-5(S)	Uttra Pradesh	54	43	7.13	24	10.5	3.03	2.55
E330	PLS.167	New Delhi	48	69.75	7.5	21	11.25	2.97	1.63
E335	76-37	Uttra Pradesh	41	47.75	6.7	32.25	10.75	3.35	8.3
E337	COGG.123	Tamil Nadu	41	52.5	7.58	46.75	10.75	3	4.37
E346	K .Pudur.3	Tamil Nadu	43	59.5	6.5	29.75	10.75	3.33	3.7
E350	1725	New Delhi	41	47	7.25	38.75	11.75	3.4	8.03
E353	Nelambur	Tamil Nadu	37	48	6.88	39.5	12	3.48	6.53
E356	H.76-27	Haryana	42	67.5	4.85	44.5	6.75	3.25	4.81
E374	K M 1	Tamil Nadu	45	65.25	6.93	33.5	11	3.24	9.43
E421	J.45	Tamil Nadu	38	33.5	7.45	16.25	11.25	4.86	5.65
E422	MCP/BDYR-2	Rajasthan	38	31.75	12.38	14.25	11.5	3.74	4.8
E432	WGG.19	Andra Pradesh	40	35.25	5	21.75	8.5	3.52	4.74
E434	PBS-1	Tamil Nadu	46	36	7.75	6.25	12.25	3.34	2.4
E456	CC.192	New Delhi	43	74.25	8.13	29.75	12	4.05	7.39
E458	GM.8906	Gujarat	42	37	5.38	36.5	8.75	4.02	11.19
E463	S.1	Punjab	41	70.5	7.7	33.25	11.5	3.24	3.97
E465	T.3485/1(D)	Uttra Pradesh	43	50.25	6.13	21.25	9	3.4	5.73
E470	SML.168	Punjab	39	43.5	7.35	27.5	11.75	4.24	4.98
E492	HARSHA	Tamil Nadu	48	39.5	10.13	17.5	15	2.7	6.52
CH1	Co6	Tamil Nadu	38	55.59	7.11	46	12	3.71	17.37
CH2	Co7	Tamil Nadu	38	56.51	8.24	48.82	10.69	4.24	18.06
CH3	Co8	Tamil Nadu	35	46.61	6.86	40.67	11.5	3.7	14.98
CH4	VBN2	Tamil Nadu	37	52	7.9	49.67	12.11	3.71	18.35
CH5	VBN3	Tamil Nadu	38	60.89	9.15	46.67	12.57	4.09	19.56
		Mean	43.64	57.797	7.4498	32.5016	11.424	3.4344	7.6002
		Minimum	35	28.25	4.85	6.25	6.75	1.7	1.44
		Maximum	56	118	12.38	66.5	15	4.86	19.56
		CV	11.5437	31.5464	16.2145	40.2514	12.8676	17.3427	63.6087
